# Supplementary material for: Investigating hookworm genomes by comparative analysis of two Ancylostoma species
Source: BMC Genomics. 2005 Apr 26;6:58. doi: 10.1186/1471-2164-6-58 (PMC1112591; doi:10.1186/1471-2164-6-58)
Supplement: Additional File 2 — Most conserved nematode genes between A. caninum and C. elegans. [file 1471-2164-6-58-S2.xls]

## Sheet: Additional file 1
Additional file 2: Most conserved nematode genes between Ancylostoma and C. elegans
A. caninum	E-value	Descriptor	Wormpep
clister id			accession
AC00569.cl	4e-202	locus:pdi-2 protein disulfide isomerase status:Confirmed	C07A12.4a
AC00773.cl	1e-179	phosphoenolpyruvate carboxykinase status:Confirmed	W05G11.6a
AC00849.cl	3e-160	enolase status:Confirmed SW:Q27527 protein_id:CAA92692.1	T21B10.2a
AC03130.cl	7e-157	calcium binding protein status:Confirmed TR:Q23017	M03F4.7
AC00023.cl	3e-148	locus:rpl-2 Ribosomal Proteins L2 status:Confirmed TR:Q9XVF7	B0250.1
AC00920.cl	9e-147	locus:hsp-1 HSP-1 heat shock 70kd protein A status:Confirmed	F26D10.3
AC00939.cl	3e-146	dihydrolipoamide dehydrogenase status:Confirmed TR:O17953	LLC1.3
AC00923.cl	2e-145	locus:eft-3 Elongation factor 1-alpha status:Confirmed	F31E3.5
AC00242.cl	3e-143	1-pyroline-5-carboxylate synthetase	T22H6.2a
AC03422.cl	3e-140	locus:ubq-1 status:Confirmed SW:P14792	F25B5.4a
AC00416.cl	9e-137	locus:rpt-3 status:Partially_confirmed SW:P46502	F23F12.6
AC00782.cl	6e-136	ornithine aminotransferse precursor	C16A3.10a
AC01065.cl	2e-134	locus:ftt-2 14-3-3 protein status:Confirmed SW:Q20655	F52D10.3a
AC03033.cl	4e-133	guanine nucleotide-binding protein status:Confirmed	K04D7.1
AC03529.cl	2e-132	ADP\/ATP translocase status:Predicted TR:P91410	T01B11.4
AC00759.cl	2e-132	status:Confirmed TR:Q18599 protein_id:AAN63431.1	C44B7.10
AC03312.cl	4e-131	NADH-ubiquinone oxidoreductase status:Partially_confirmed	T26A5.3
AC03519.cl	9e-130	ABC transporter status:Confirmed TR:Q9TZD9	W04C9.1a
AC00950.cl	9e-130	locus:rpl-10 ribosomal protein L10 (QM protein)	F10B5.1
AC00861.cl	2e-129	elongation factor 1-gamma status:Confirmed SW:P54412	F17C11.9a
AC00907.cl	2e-128	locus:cpl-1 cathepsin-like protease status:Confirmed	T03E6.7
AC03419.cl	2e-125	locus:gei-7 isocitrate lyase status:Confirmed TR:O17353	C05E4.9a
AC04154.cl	1e-128	locus:rpn-11 status:Confirmed TR:O76577	K07D4.3
AC04276.cl	1e-124	locus:gpb-2 guanine nucleotide-binding protein	F52A8.2
AC05502.cl	1e-123	locus:ben-1 tubulin status:Partially_confirmed TR:Q18817	C54C6.2
A. ceylanicum	E-value	Descriptor	Wormpep
clister id			accession
AE00050.cl	5e-293	locus:ubq-1 status:Confirmed SW:P14792	F25B5.4a
AE00503.cl	3e-283	locus:eft-3 Elongation factor 1-alpha status:Confirmed	F31E3.5
AE00068.cl	7e-277	locus:ben-1 tubulin status:Partially_confirmed TR:Q18817	C54C6.2
AE00573.cl	4e-268	locus:eft-3 Elongation factor 1-alpha status:Confirmed	F31E3.5
AE01390.cl	2e-249	Glycerol kinase status:Confirmed SW:Q21944	R11F4.1
AE01066.cl	6e-235	locus:trs-1 threonyl-tRNA synthetase	C47D12.6
AE00141.cl	6e-229	locus:hsp-1 HSP-1 heat shock 70kd protein A status:Confirmed	F26D10.3
AE00277.cl	2e-212	locus:tba-2 Tubulin status:Confirmed SW:P34690	C47B2.3a
AE01349.cl	1e-201	locus:asp-4 aspartyl protease status:Partially_confirmed	R12H7.2
AE01070.cl	5e-192	locus:pdi-2 protein disulfide isomerase status:Confirmed	C07A12.4a
AE00948.cl	6e-192	status:Partially_confirmed SW:Q9U2D9	Y46G5A.31
AE00313.cl	5e-191	locus:gei-7 isocitrate lyase status:Confirmed TR:O17353	C05E4.9a
AE01082.cl	3e-183	locus:cct-5 TCP-1 like chaperonin status:Confirmed SW:P47209	C07G2.3a
AE01241.cl	6e-182	locus:ida-1 protein tyrosine phosphatase status:Confirmed	B0244.2
AE00663.cl	3e-179	status:Partially_confirmed TR:Q95PZ4	Y66D12A.15
AE00114.cl	1e-176	guanine nucleotide-binding protein status:Confirmed	K04D7.1
AE01310.cl	4e-176	tyrosine aminotransferase status:Partially_confirmed	F42D1.2
AE01079.cl	6e-171	ADP\/ATP carrier protein status:Confirmed TR:O45865	T27E9.1
AE00362.cl	1e-170	glutamate dehydrogenase status:Confirmed TR:Q23621	ZK829.4
AE00339.cl	3e-167	locus:erm-1 membrane protein status:Partially_confirmed	C01G8.5a
AE00168.cl	2e-166	locus:cct-4 T-complex protein status:Confirmed SW:P47208	K01C8.10
AE00766.cl	7e-159	locus:crt-1 calreticulin precursor status:Confirmed	Y38A10A.5
AE00924.cl	2e-154	locus:ben-1 tubulin status:Partially_confirmed TR:Q18817	C54C6.2
AE00113.cl	3e-153	locus:rpl-4 ribosomal protein L1 status:Confirmed SW:O02056	B0041.4
AE00959.cl	2e-152	locus:gpb-2 guanine nucleotide-binding protein	F52A8.2
