# Supplementary material for: Investigating hookworm genomes by comparative analysis of two Ancylostoma species
Source: BMC Genomics. 2005 Apr 26;6:58. doi: 10.1186/1471-2164-6-58 (PMC1112591; doi:10.1186/1471-2164-6-58)
Supplement: Additional File 3 — Classification of C. elegans RNAi phenotypes for genes with A. caninum and A. ceylanicum homologs. [file 1471-2164-6-58-S3.xls]

## Sheet: Additional file 2
Additional file 3: Classification of C. elegans RNAi phenotypes for genes with A. caninum and A. ceylanicum homologs
			A. caninum		A. ceylanicum		C. elegans
Class	Phenotype		#	%	#	%	#	%
Embryonic lethal	Emb	Embrionic terminal-arrest	568	20.3584	778	20.686	1735	19.8037
Sterile	Ste, Stp	sterile, sterile progeny	432	15.4839	580	15.4214	1227	14.0053
Developmental delay	Gro, Lva	slow growth, larval arrest	710	25.448	889	23.6373	2029	23.1595
Larval lethal	Lvl	larval lethal	115	4.12186	161	4.28078	354	4.04063
Post-embryonic	Abs	abnormal spindle positioning	1	0.0358423	1	0.0265887	4	0.0456569
	Adl	adult lethal	26	0.9319	29	0.771072	60	0.684853
	Bli	blistered	13	0.46595	14	0.372241	33	0.376669
	Bmd	body morphology defect	68	2.43728	106	2.8184	258	2.94487
	Ced	cell death	13	0.46595	10	0.265887	14	0.159799
	Clr	clear	64	2.29391	82	2.18027	177	2.02032
	Cpa	Cytoplasmic appearance alteration in early embryo	3	0.107527	5	0.132943	3	0.0342427
	Cyk	cytokinesis defect	5	0.179211	4	0.106355	5	0.0570711
	Dpy	dumpy	45	1.6129	71	1.8878	203	2.31709
	Egl	egg-laying defective	35	1.25448	49	1.30284	158	1.80345
	Etv	Embrionic terminal-arrest	13	0.46595	13	0.345653	14	0.159799
	Evl	everted vulva	2	0.0716846	0	0	2	0.0228284
	Him	high incidence of male progeny	5	0.179211	5	0.132943	38	0.43374
	Hya	hyperactive	0	0	2	0.0531773	2	0.0228284
	Led	late embrio defect	14	0.501792	11	0.292475	42	0.479397
	Lon	long	17	0.609319	17	0.452007	62	0.707682
	Mei	meiotic abnormal	3	0.107527	5	0.132943	15	0.171213
	Mlt	moult defect	6	0.215054	24	0.638128	46	0.525054
	Mul	Multiple nuclei in early embryo	0	0	1	0.0265887	4	0.0456569
	Muv	multivulva	4	0.143369	4	0.106355	21	0.239699
	Nmo	Nuclear morphology alteration in early embryo	0	0	0	0	7	0.0798996
	Npo	nuclear position alteration in early embryo	1	0.0358423	2	0.0531773	2	0.0228284
	Ocs	one-cell arrest	8	0.286738	6	0.159532	10	0.114142
	Oth	other phenotype	8	0.286738	4	0.106355	8	0.0913138
	Pch	PatChy coloration	32	1.14695	44	1.1699	87	0.993037
	Pna	ProNuclear envelope Alteration	1	0.0358423	3	0.079766	7	0.0798996
	Pnm	Pronuclear migration alteration in early embryo	4	0.143369	1	0.0265887	5	0.0570711
	Prl / prz	paralyzed	24	0.860215	37	0.983781	90	1.02728
	Pvl	protruding vulva	103	3.69176	143	3.80218	406	4.63417
	Rol	roller	4	0.143369	2	0.0531773	18	0.205456
	Rot	centrosome pair and associated pronuclear rotation abnormal	2	0.0716846	0	0	1	0.0114142
	Rup	ruptured	36	1.29032	68	1.80803	203	2.31709
	Sck	sick	122	4.37276	166	4.41372	316	3.60689
	Sle	slow embrionic development	9	0.322581	9	0.239298	20	0.228284
	Slu	sluggish	25	0.896057	35	0.930604	77	0.878895
	Sma	small	30	1.07527	55	1.46238	136	1.55233
	Spd	SPinDle, abnormal embrionic	2	0.0716846	7	0.186121	8	0.0913138
	Spn	abnormal spindle orientation	3	0.107527	2	0.0531773	6	0.0684853
	Spo	Abnormal embryonic spindle position and orientation	0	0	0	0	4	0.0456569
	Unc	uncoordinated	214	7.67025	316	8.40202	844	9.6336
Total			2790	100	3761	100	8761	100
