# Supplementary material for: Investigating hookworm genomes by comparative analysis of two Ancylostoma species
Source: BMC Genomics. 2005 Apr 26;6:58. doi: 10.1186/1471-2164-6-58 (PMC1112591; doi:10.1186/1471-2164-6-58)
Supplement: Additional File 4 — C. briggsae candidate orphans matching Ancylostoma clusters. [file 1471-2164-6-58-S4.xls]

## Sheet: Additional file 3
Additional file 4: C. briggsae candidate orphans matching Ancylostoma clusters
		ESTs		C. briggsae	Matched
C. briggsae	Ancylostoma	per	E-value	gene	region	%ID
gene*	cluster id**	cluster		length (aa)	length (%)
CBG00170	AC04062.cl	1	6e-07	69	55.0725	54
	AE01118.cl	7	2e-07	69	55.0725	57
CBG01083	AC03949.cl	2	4e-07	51	76.4706	42
	AE02221.cl	1	5e-07	51	76.4706	42
CBG01581	AC00163.cl	2	3e-13	95	85.2632	38
CBG01889	AE04339.cl	1	2e - 18	69	86.9565	60
CBG02903	AC04271.cl	1	4e-18	105	41.9048	71
	AE00315.cl	2	4e-19	105	41.9048	73
CBG04540	AC00313.cl	9	3e-26	106	96.2264	45
CBG05182	AC00966.cl	11	4e-08	164	34.7561	55
	AE01099.cl	5	3e-11	164	34.7561	58
CBG07025	AC04022.cl	1	2e-17	88	86.3636	47
CBG08403	AC03659.cl	1	1e-05	163	13.4969	60
CBG09546	AE01576.cl	2	3e-07	79	92.4051	34
CBG09617	AC00966.cl	11	8e-09	74	67.5676	52
	AE01099.cl	5	2e-12	74	67.5676	58
CBG10289	AC00966.cl	11	6e-08	154	31.8182	56
	AE01099.cl	5	4e-11	154	31.8182	60
CBG11653	AE00017.cl	4	2e-12	111	88.2883	36
CBG11901	AC00193.cl	31	9e-07	80	51.25	51
CBG12817	AE01037.cl	26	2e-14	50	98	54
CBG12993	AC01997.cl	2	6e-19	105	76.1905	48
CBG13712	AC04346.cl	1	4e-07	326	11.0429	43
	AE02422.cl	1	2e-05	326	12.2699	40
CBG13951	AE01147.cl	6	3e-19	111	60.3604	47
CBG15200	AE04346.cl	1	6e-23	190	52.6316	50
CBG17969	AC04081.cl	1	1e-09	224	25.8929	50
CBG19411	AC01703.cl	1	2e-05	209	36.3636	29
CBG20385	AC00966.cl	11	3e-09	107	51.4019	58
	AE01099.cl	5	3e-13	107	45.7944	62
CBG21023	AC02929.cl	2	3e-12	235	52.3404	33
CBG21304	AC00966.cl	11	7e-06	429	8.15851	50
CBG22133	AE00682.cl	3	6e-52	197	92.3858	51
CBG22846	AC00966.cl	11	2e-09	87	71.2644	53
	AE01099.cl	5	2e-12	87	58.6207	57
* Of 19,791 proteins 1,392 were candidate orphans
** AC, Ancylostoma caninum; AE, A. ceylanicum
